# Supplementary material for: Matrixing Designs for Shelf-Life Determination of Parenteral Drug Product: A Comparative Analysis of Full and Reduced Stability Testing Design
Source: Pharmaceutics. 2024 Aug 24;16(9):1117. doi: 10.3390/pharmaceutics16091117 (PMC11435299; doi:10.3390/pharmaceutics16091117)
Supplement: Supplementary file 1 [file pharmaceutics-16-01117-s001.zip]

Archive with 1 entries (1 files):
- pharmaceutics-3118075-supplementary.pdf
